# Supplementary material for: Minimal Active Space for Diradicals Using Multistate Density Functional Theory
Source: Molecules. 2022 May 27;27(11):3466. doi: 10.3390/molecules27113466 (PMC9182067; doi:10.3390/molecules27113466)
Supplement: Supplementary file 1 [file molecules-27-03466-s001.zip]

Archive with 1 entries (1 files):
- molecules-1718531-supplementary.pdf
